# Supplementary material for: Genetic and phenotypic effects of chromosome segments introgressed from Gossypium barbadense into Gossypium hirsutum
Source: PLoS One. 2017 Sep 20;12(9):e0184882. doi: 10.1371/journal.pone.0184882 (PMC5607130; doi:10.1371/journal.pone.0184882)
Supplement: S1 Table — (XLSX) [file pone.0184882.s001.xlsx]

## Sheet: Sheet1
S1 Table. Interaction about fiber strength in two generation
Seg1	position1	Pop	Seg2	position2	LOD	PVE(%)	Add1	Add2	Dom1	Dom2	AddbyAdd	AddbyDom	DombyAdd	DombyDom
Seg-5-1	41.56	F2:3	Seg-8-1	19.86	2.01	2.31	0.51	0.35	-0.72	-0.77	-0.2	-0.35	-0.24	1.68
Seg-5-1	43.56	F2	Seg-20-2	168.25	2.12	1.39	0.54	-0.15	0.19	0.18	0.11	-0.41	0.16	-0.32
	39.56	F2:3		165.25	2.05	1.59	0	-0.44	0.52	-0.22	0.58	0.33	0.73	-0.06
Seg-7-1	92.24	F2	Seg-8-1	23.86	2.46	0.63	-0.02	0.06	-0.02	-0.13	0.3	0.09	-0.08	-0.11
		F2:3		19.86	3.79	1.53	-0.12	0.46	0.12	0.09	0.47	0.15	-0.82	-0.31
Seg-7-1	92.24	F2	Seg-15-1	20.61	2.24	0.55	-0.08	-0.26	0.12	0.05	-0.17	0.09	0.39	-0.17
		F2:3		21.61	2.41	0.99	-0.48	-0.08	0.17	-0.1	-0.37	1.06	0.35	0.2
Seg-7-1	93.24	F2	Seg-20-2	152.25	2.1	1.85	0.39	0.23	0.07	0.28	0.12	-0.31	0.03	-0.25
Seg-7-1	93.24	F2:3	Seg-20-4	193.25	2.58	1.25	-0.22	0.15	0.98	0.52	0.2	0.43	-0.04	-1.6
Seg-8-1	22.86	F2	Seg-15-1	20.61	2.27	1.86	0.47	-0.15	-0.19	-0.16	-0.13	-0.38	0.09	0.22
Seg-8-1	22.86	F2	Seg-20-1	96.25	2.94	1.95	0.42	0.06	-0.13	0.12	0.35	-0.1	-0.17	0.05
Seg-8-1	17.86	F2:3		96.25	2.31	1.12	0.6	0.02	-0.15	-0.49	-0.35	-0.79	-0.22	0.3
Seg-15-1	25.61	F2	Seg-20-4	193.25	3.96	1.36	-0.33	-0.13	-0.24	-0.09	0.05	0.47	0.41	0.51
Seg-15-2	48.61	F2	Seg-22-1	21.23	2.69	0.63	-0.14	0.12	-0.04	-0.05	-0.06	0.44	-0.13	0.23
Seg-15-2	48.61	F2:3	Seg-20-2	164.25	2.27	1.23	-0.22	0.1	-0.8	-0.66	-0.35	-0.02	-0.1	1.23
Seg-20-1	130.25	F2:3	Seg-20-2	161.25	5.76	7.6	0.89	-1.45	-0.49	-0.36	-0.94	-1.15	1.02	-0.26
