# Supplementary material for: Genetic and phenotypic effects of chromosome segments introgressed from Gossypium barbadense into Gossypium hirsutum
Source: PLoS One. 2017 Sep 20;12(9):e0184882. doi: 10.1371/journal.pone.0184882 (PMC5607130; doi:10.1371/journal.pone.0184882)
Supplement: S2 Table — (XLSX) [file pone.0184882.s002.xlsx]

## Sheet: Sheet1
S2 Table. Interaction about fiber length in two generation
Seg1	position1	Pop	Seg2	position2	LOD	PVE(%)	Add1	Add2	Dom1	Dom2	AddbyAdd	AddbyDom	DombyAdd	DombyDom
Seg-5-1	34.56	F2:3	Seg-7-1	92.24	2.66	4.56	0.34	-0.09	-0.21	-0.08	0.19	-0.1	0.17	0.65
Seg-5-1	40.56	F2	Seg-8-1	22.86	3.12	4.17	0.56	0.01	0.2	0.21	0.18	-0.33	0.06	-0.34
Seg-5-1	43.56	F2:3	Seg-15-1	20.61	2.34	3.96	-0.27	0.27	-0.53	-0.55	-0.17	0.74	-0.42	0.86
Seg-5-1	32.56	F2	Seg-20-2	152.25	2.04	0.38	-0.01	0.08	-0.04	-0.09	-0.03	-0.01	-0.22	0.12
Seg-5-1	42.56	F2:3	Seg-20-2	164.32	2.98	3.36	0.11	-0.33	0.14	0.2	0.5	-0.12	0.13	-0.33
Seg-5-1	41.56	F2:3	Seg-22-1	21.23	4.5	5.64	0.28	-0.56	0.12	0.1	0.47	-0.31	0.8	-0.18
Seg-7-1	92.24	F2	Seg-8-1	23.86	6.02	1.15	0.1	0.18	-0.01	-0.03	0.25	-0.08	-0.19	0
		F2:3			3.18	2.83	0.18	0.09	0.17	-0.17	0.32	-0.26	0	-0.07
Seg-7-1	93.24	F2:3	Seg-15-1	20.61	2.4	3.14	0.21	-0.08	0.08	-0.26	0.06	0.16	0.34	0.59
Seg-7-1	93.24	F2:3	Seg-20-3	180.25	2.39	3.97	0.19	-0.03	0.4	0.16	0.09	0.02	-0.43	-0.73
Seg-8-1	22.86	F2	Seg-20-2	160.25	2.23	0.56	0.13	0.03	-0.08	-0.08	0.13	-0.11	-0.07	0.17
	17.86	F2:3		163.25	3.52	2.58	0	-0.05	-0.53	-0.43	0.03	-0.16	-0.01	0.87
Seg-15-2	48.61	F2:3	Seg-20-2	166.25	4.21	3.75	0.35	-0.32	-0.41	-0.19	-0.03	-0.54	0.34	0.42
Seg-20-2	165.25	F2	Seg-20-3	176.25	3.2	1.97	-0.55	0.37	1.19	0.56	0.64	0.45	-0.66	-1.11
	163.25	F2:3		173.25	2.79	5.31	0.65	-0.73	0.04	-0.14	0.2	-0.98	-0.52	0.24
Seg-20-2	161.25	F2	Seg-22-1	21.23	3.04	0.65	0.03	0.14	-0.13	-0.13	-0.03	-0.09	-0.17	0.29
